# Supplementary material for: Sustainable Cyclodextrin Modification and Alginate Incorporation: Viscoelastic Properties, Release Behavior, and Morphology in Bulk and Microbead Hydrogel Systems
Source: Gels. 2025 Nov 1;11(11):875. doi: 10.3390/gels11110875 (PMC12652062; doi:10.3390/gels11110875)
Supplement: Supplementary file 1 [file gels-11-00875-s001.zip]

Archive with 1 entries (1 files):
- gels-3916684-supplementary.pdf
